# Supplementary material for: Prognostic Implications of MRI Melanin Quantification and Cytogenetic Abnormalities in Liver Metastases of Uveal Melanoma
Source: Cancers (Basel). 2021 May 31;13(11):2728. doi: 10.3390/cancers13112728 (PMC8198670; doi:10.3390/cancers13112728)
Supplement: Supplementary file 1 [file cancers-13-02728-s001.zip]

Archive with 1 entries (1 files):
- cancers-1201253-supplementary.pdf
